# Supplementary material for: Air Pollution Increases the Incidence of Upper Respiratory Tract Symptoms among Polish Children
Source: J Clin Med. 2021 May 16;10(10):2150. doi: 10.3390/jcm10102150 (PMC8156299; doi:10.3390/jcm10102150)
Supplement: Supplementary file 1 [file jcm-10-02150-s001.zip]

Archive with 3 entries (3 files):
- fig 2.JPG
- fig.3 WURSS-k eng.jpg
- supplementary material 3.JPG
